# Supplementary material for: The human Shu complex functions with PDS5B and SPIDR to promote homologous recombination
Source: Nucleic Acids Res. 2019 Sep 6;47(19):10151–65. doi: 10.1093/nar/gkz738 (PMC6821187; doi:10.1093/nar/gkz738)
Supplement: gkz738_Supplemental_Files [file gkz738_supplemental_files.zip]

Archive with 2 entries (2 files):
- Second Revision Human Shu paper-Supp_Submitted2-.docx
- Supplemental Table 2-BioID MS hits-Revision_FINAL.xlsx
