# Supplementary material for: The human Shu complex functions with PDS5B and SPIDR to promote homologous recombination
Source: Nucleic Acids Res. 2019 Sep 6;47(19):10151–65. doi: 10.1093/nar/gkz738 (PMC6821187; doi:10.1093/nar/gkz738)
Supplement: gkz738_Supplemental_Files [file gkz738_supplemental_files.zip › Supplemental Table 2-BioID MS hits-Revision_FINAL.xlsx]

## Sheet: MS data
Summary of spectral counts (SpC) from BioID Experiments
Lists were organized by considering all proteins with 0 SpC in empty vector and 2 SpC in specific vector, or enriched by at least 2 fold compared to empty vector
			Experiment 1		Experiment 2
Protein name	Accesion number	MW	myc-BirA-empty	myc-BirA-SWS1	myc-BirA-empty	myc-BirA-SWS1
26S proteasome non-ATPase regulatory subunit 2 OS=Homo sapiens GN=PSMD2 PE=1 SV=3	sp|Q13200|PSMD2_HUMAN	100 kDa	11	23	14	54
Deubiquitinating protein VCIP135 OS=Homo sapiens GN=VCPIP1 PE=1 SV=2	sp|Q96JH7|VCIP1_HUMAN	134 kDa	12	53	50	164
Disks large homolog 1 OS=Homo sapiens GN=DLG1 PE=1 SV=2	sp|Q12959|DLG1_HUMAN	100 kDa	0	5	10	24
DNA repair-scaffolding protein OS=Homo sapiens GN=SPIDR PE=1 SV=2	sp|Q14159|SPIDR_HUMAN	100 kDa	0	4	0	3
DnaJ homolog subfamily B member 1 OS=Homo sapiens GN=DNAJB1 PE=1 SV=4	sp|P25685|DNJB1_HUMAN	38 kDa	2	6	3	18
Eukaryotic translation initiation factor 5B OS=Homo sapiens GN=EIF5B PE=1 SV=4	sp|O60841|IF2P_HUMAN	139 kDa	0	2	9	25
HAUS augmin-like complex subunit 6 OS=Homo sapiens GN=HAUS6 PE=1 SV=2	sp|Q7Z4H7|HAUS6_HUMAN	109 kDa	0	5	0	24
Heat shock 70 kDa protein 4 OS=Homo sapiens GN=HSPA4 PE=1 SV=4	sp|P34932|HSP74_HUMAN	94 kDa	0	6	2	8
NudC domain-containing protein 2 OS=Homo sapiens GN=NUDCD2 PE=1 SV=1	sp|Q8WVJ2|NUDC2_HUMAN	18 kDa	0	5	0	4
NudC domain-containing protein 3 OS=Homo sapiens GN=NUDCD3 PE=1 SV=3	sp|Q8IVD9|NUDC3_HUMAN	41 kDa	0	2	0	6
Poly [ADP-ribose] polymerase 4 OS=Homo sapiens GN=PARP4 PE=1 SV=3	sp|Q9UKK3|PARP4_HUMAN	193 kDa	4	10	0	10
Probable ribosome biogenesis protein RLP24 OS=Homo sapiens GN=RSL24D1 PE=1 SV=1	sp|Q9UHA3|RLP24_HUMAN	20 kDa	0	2	3	6
Protein ecdysoneless homolog OS=Homo sapiens GN=ECD PE=1 SV=1	sp|O95905|ECD_HUMAN	73 kDa	0	3	0	4
Protein SGT1 homolog OS=Homo sapiens GN=SUGT1 PE=1 SV=3	sp|Q9Y2Z0|SGT1_HUMAN	41 kDa	0	3	0	12
Protein TASOR OS=Homo sapiens GN=FAM208A PE=1 SV=3	sp|Q9UK61|TASOR_HUMAN	189 kDa	0	4	2	6
Serine-threonine kinase receptor-associated protein OS=Homo sapiens GN=STRAP PE=1 SV=1	sp|Q9Y3F4|STRAP_HUMAN	38 kDa	0	5	0	3
Sister chromatid cohesion protein PDS5 homolog B OS=Homo sapiens GN=PDS5B PE=1 SV=1	sp|Q9NTI5|PDS5B_HUMAN	165 kDa	0	3	4	8
Stress-induced-phosphoprotein 1 OS=Homo sapiens GN=STIP1 PE=1 SV=1	sp|P31948|STIP1_HUMAN	63 kDa	0	8	0	39
T-complex protein 1 subunit theta OS=Homo sapiens GN=CCT8 PE=1 SV=4	sp|P50990|TCPQ_HUMAN	60 kDa	30	98	56	208
Titin OS=Homo sapiens GN=TTN PE=1 SV=4	sp|Q8WZ42|TITIN_HUMAN	3816 kDa	0	3	0	4
			Experiment 1		Experiment 2
Protein name	Accesion number	MW	myc-BirA-empty	myc-BirA-SWSAP1	myc-BirA-empty	myc-BirA-SWSAP1
1,4-alpha-glucan-branching enzyme OS=Homo sapiens GN=GBE1 PE=1 SV=3	sp|Q04446|GLGB_HUMAN	80 kDa	0	6	0	6
116 kDa U5 small nuclear ribonucleoprotein component OS=Homo sapiens GN=EFTUD2 PE=1 SV=1	sp|Q15029|U5S1_HUMAN	109 kDa	0	4	0	7
26S protease regulatory subunit 4 OS=Homo sapiens GN=PSMC1 PE=1 SV=1	sp|P62191|PRS4_HUMAN	49 kDa	9	18	4	9
26S protease regulatory subunit 6A OS=Homo sapiens GN=PSMC3 PE=1 SV=3	sp|P17980|PRS6A_HUMAN	49 kDa	0	5	0	3
26S proteasome non-ATPase regulatory subunit 1 OS=Homo sapiens GN=PSMD1 PE=1 SV=2	sp|Q99460|PSMD1_HUMAN	106 kDa	3	13	19	56
26S proteasome non-ATPase regulatory subunit 4 OS=Homo sapiens GN=PSMD4 PE=1 SV=1	sp|P55036|PSMD4_HUMAN	41 kDa	7	16	12	36
26S proteasome non-ATPase regulatory subunit 7 OS=Homo sapiens GN=PSMD7 PE=1 SV=2	sp|P51665|PSMD7_HUMAN	37 kDa	2	5	0	3
28 kDa heat- and acid-stable phosphoprotein OS=Homo sapiens GN=PDAP1 PE=1 SV=1	sp|Q13442|HAP28_HUMAN	21 kDa	3	9	3	12
40S ribosomal protein S25 OS=Homo sapiens GN=RPS25 PE=1 SV=1	sp|P62851|RS25_HUMAN	14 kDa	0	4	0	3
4F2 cell-surface antigen heavy chain OS=Homo sapiens GN=SLC3A2 PE=1 SV=3	sp|P08195|4F2_HUMAN	68 kDa	0	3	0	2
Activator of 90 kDa heat shock protein ATPase homolog 1 OS=Homo sapiens GN=AHSA1 PE=1 SV=1	sp|O95433|AHSA1_HUMAN	38 kDa	7	15	0	2
Activity-dependent neuroprotector homeobox protein OS=Homo sapiens GN=ADNP PE=1 SV=1	sp|Q9H2P0|ADNP_HUMAN	124 kDa	0	7	0	6
Adapter molecule crk OS=Homo sapiens GN=CRK PE=1 SV=2	sp|P46108|CRK_HUMAN	34 kDa	0	24	7	44
Adenosine kinase OS=Homo sapiens GN=ADK PE=1 SV=2	sp|P55263|ADK_HUMAN	41 kDa	0	2	0	7
ADP-ribosylation factor-like protein 3 OS=Homo sapiens GN=ARL3 PE=1 SV=2	sp|P36405|ARL3_HUMAN	20 kDa	0	5	0	4
AH receptor-interacting protein OS=Homo sapiens GN=AIP PE=1 SV=2	sp|O00170|AIP_HUMAN	38 kDa	0	5	0	9
Alpha-aminoadipic semialdehyde dehydrogenase OS=Homo sapiens GN=ALDH7A1 PE=1 SV=5	sp|P49419|AL7A1_HUMAN	58 kDa	0	2	0	8
Alstrom syndrome protein 1 OS=Homo sapiens GN=ALMS1 PE=1 SV=3	sp|Q8TCU4|ALMS1_HUMAN	461 kDa	0	6	0	17
Anamorsin OS=Homo sapiens GN=CIAPIN1 PE=1 SV=2	sp|Q6FI81|CPIN1_HUMAN	34 kDa	2	4	3	6
Ankyrin repeat domain-containing protein 40 OS=Homo sapiens GN=ANKRD40 PE=1 SV=2	sp|Q6AI12|ANR40_HUMAN	41 kDa	0	9	0	5
Antigen KI-67 OS=Homo sapiens GN=MKI67 PE=1 SV=2	sp|P46013|KI67_HUMAN	359 kDa	25	58	0	7
AP-3 complex subunit sigma-1 OS=Homo sapiens GN=AP3S1 PE=1 SV=1	sp|Q92572|AP3S1_HUMAN	22 kDa	0	3	0	3
Aspartate--tRNA ligase, cytoplasmic OS=Homo sapiens GN=DARS PE=1 SV=2	sp|P14868|SYDC_HUMAN	57 kDa	4	8	0	4
Ataxin-2 OS=Homo sapiens GN=ATXN2 PE=1 SV=2	sp|Q99700|ATX2_HUMAN	140 kDa	0	2	0	5
ATP synthase subunit d, mitochondrial OS=Homo sapiens GN=ATP5H PE=1 SV=3	sp|O75947|ATP5H_HUMAN	18 kDa	0	3	0	2
ATP-binding cassette sub-family F member 3 OS=Homo sapiens GN=ABCF3 PE=1 SV=2	sp|Q9NUQ8|ABCF3_HUMAN	80 kDa	0	7	0	4
ATP-dependent DNA helicase Q1 OS=Homo sapiens GN=RECQL PE=1 SV=3	sp|P46063|RECQ1_HUMAN	73 kDa	7	14	2	5
Band 4.1-like protein 1 OS=Homo sapiens GN=EPB41L1 PE=1 SV=2	sp|Q9H4G0|E41L1_HUMAN	99 kDa	3	7	0	4
C-Jun-amino-terminal kinase-interacting protein 4 OS=Homo sapiens GN=SPAG9 PE=1 SV=4	sp|O60271|JIP4_HUMAN	146 kDa	2	8	5	43
Calcyclin-binding protein OS=Homo sapiens GN=CACYBP PE=1 SV=2	sp|Q9HB71|CYBP_HUMAN	26 kDa	0	19	2	32
Caveolin-1 OS=Homo sapiens GN=CAV1 PE=1 SV=4	sp|Q03135|CAV1_HUMAN	20 kDa	0	4	0	5
Centrosomal protein of 97 kDa OS=Homo sapiens GN=CEP97 PE=1 SV=1	sp|Q8IW35|CEP97_HUMAN	97 kDa	0	2	0	8
Charged multivesicular body protein 2b OS=Homo sapiens GN=CHMP2B PE=1 SV=1	sp|Q9UQN3|CHM2B_HUMAN	24 kDa	0	7	0	4
Choline-phosphate cytidylyltransferase A OS=Homo sapiens GN=PCYT1A PE=1 SV=2	sp|P49585|PCY1A_HUMAN	42 kDa	0	2	0	2
Chromodomain-helicase-DNA-binding protein 8 OS=Homo sapiens GN=CHD8 PE=1 SV=5	sp|Q9HCK8|CHD8_HUMAN	291 kDa	4	17	0	7
Cilia- and flagella-associated protein 20 OS=Homo sapiens GN=CFAP20 PE=1 SV=1	sp|Q9Y6A4|CFA20_HUMAN	23 kDa	0	5	0	2
Coatomer subunit beta' OS=Homo sapiens GN=COPB2 PE=1 SV=2	sp|P35606|COPB2_HUMAN	102 kDa	4	8	9	65
Coatomer subunit zeta-1 OS=Homo sapiens GN=COPZ1 PE=1 SV=1	sp|P61923|COPZ1_HUMAN	20 kDa	0	3	0	4
Coatomer subunit zeta-2 OS=Homo sapiens GN=COPZ2 PE=2 SV=1	sp|Q9P299|COPZ2_HUMAN	24 kDa	0	3	0	6
Cofilin-2 OS=Homo sapiens GN=CFL2 PE=1 SV=1	sp|Q9Y281|COF2_HUMAN	19 kDa	0	11	0	11
COMM domain-containing protein 8 OS=Homo sapiens GN=COMMD8 PE=1 SV=1	sp|Q9NX08|COMD8_HUMAN	21 kDa	0	3	0	7
COP9 signalosome complex subunit 3 OS=Homo sapiens GN=COPS3 PE=1 SV=3	sp|Q9UNS2|CSN3_HUMAN	48 kDa	0	3	0	15
COP9 signalosome complex subunit 7a OS=Homo sapiens GN=COPS7A PE=1 SV=1	sp|Q9UBW8|CSN7A_HUMAN	30 kDa	0	2	0	7
Destrin OS=Homo sapiens GN=DSTN PE=1 SV=3	sp|P60981|DEST_HUMAN	19 kDa	10	35	0	10
Developmentally-regulated GTP-binding protein 1 OS=Homo sapiens GN=DRG1 PE=1 SV=1	sp|Q9Y295|DRG1_HUMAN	41 kDa	4	14	0	2
Dihydropyrimidinase-related protein 2 OS=Homo sapiens GN=DPYSL2 PE=1 SV=1	sp|Q16555|DPYL2_HUMAN	62 kDa	4	9	27	64
Diphosphoinositol polyphosphate phosphohydrolase 2 OS=Homo sapiens GN=NUDT4 PE=1 SV=2	sp|Q9NZJ9|NUDT4_HUMAN	20 kDa	6	16	0	3
Disco-interacting protein 2 homolog B OS=Homo sapiens GN=DIP2B PE=1 SV=3	sp|Q9P265|DIP2B_HUMAN	171 kDa	0	4	0	11
Disks large homolog 1 OS=Homo sapiens GN=DLG1 PE=1 SV=2	sp|Q12959|DLG1_HUMAN	100 kDa	0	10	10	101
DnaJ homolog subfamily B member 1 OS=Homo sapiens GN=DNAJB1 PE=1 SV=4	sp|P25685|DNJB1_HUMAN	38 kDa	2	20	3	84
Double-stranded RNA-binding protein Staufen homolog 1 OS=Homo sapiens GN=STAU1 PE=1 SV=2	sp|O95793|STAU1_HUMAN	63 kDa	0	4	0	10
Double-stranded RNA-specific adenosine deaminase OS=Homo sapiens GN=ADAR PE=1 SV=4	sp|P55265|DSRAD_HUMAN	136 kDa	3	14	0	9
Drebrin-like protein OS=Homo sapiens GN=DBNL PE=1 SV=1	sp|Q9UJU6|DBNL_HUMAN	48 kDa	3	8	10	31
Dystonin OS=Homo sapiens GN=DST PE=1 SV=4	sp|Q03001|DYST_HUMAN	861 kDa	0	23	21	86
E3 ubiquitin-protein ligase HUWE1 OS=Homo sapiens GN=HUWE1 PE=1 SV=3	sp|Q7Z6Z7|HUWE1_HUMAN	482 kDa	43	112	0	5
E3 ubiquitin/ISG15 ligase TRIM25 OS=Homo sapiens GN=TRIM25 PE=1 SV=2	sp|Q14258|TRI25_HUMAN	71 kDa	0	2	2	5
EF-hand domain-containing protein D2 OS=Homo sapiens GN=EFHD2 PE=1 SV=1	sp|Q96C19|EFHD2_HUMAN	27 kDa	7	15	20	57
Electron transfer flavoprotein subunit beta OS=Homo sapiens GN=ETFB PE=1 SV=3	sp|P38117|ETFB_HUMAN	28 kDa	2	4	0	5
Eukaryotic initiation factor 4A-I OS=Homo sapiens GN=EIF4A1 PE=1 SV=1	sp|P60842|IF4A1_HUMAN	46 kDa	51	104	5	10
Eukaryotic translation initiation factor 3 subunit E OS=Homo sapiens GN=EIF3E PE=1 SV=1	sp|P60228|EIF3E_HUMAN	52 kDa	8	21	0	4
Eukaryotic translation initiation factor 3 subunit G OS=Homo sapiens GN=EIF3G PE=1 SV=2	sp|O75821|EIF3G_HUMAN	36 kDa	6	12	2	5
Eukaryotic translation initiation factor 3 subunit H OS=Homo sapiens GN=EIF3H PE=1 SV=1	sp|O15372|EIF3H_HUMAN	40 kDa	0	2	0	4
Eukaryotic translation initiation factor 4B OS=Homo sapiens GN=EIF4B PE=1 SV=2	sp|P23588|IF4B_HUMAN	69 kDa	6	16	6	16
Eukaryotic translation initiation factor 5A-1 OS=Homo sapiens GN=EIF5A PE=1 SV=2	sp|P63241|IF5A1_HUMAN	17 kDa	2	8	0	13
Eukaryotic translation initiation factor 5B OS=Homo sapiens GN=EIF5B PE=1 SV=4	sp|O60841|IF2P_HUMAN	139 kDa	0	4	9	25
Gamma-adducin OS=Homo sapiens GN=ADD3 PE=1 SV=1	sp|Q9UEY8|ADDG_HUMAN	79 kDa	0	4	6	27
General transcription factor IIF subunit 2 OS=Homo sapiens GN=GTF2F2 PE=1 SV=2	sp|P13984|T2FB_HUMAN	28 kDa	0	4	0	6
Glutaredoxin-3 OS=Homo sapiens GN=GLRX3 PE=1 SV=2	sp|O76003|GLRX3_HUMAN	37 kDa	0	2	0	7
Glycylpeptide N-tetradecanoyltransferase 2 OS=Homo sapiens GN=NMT2 PE=1 SV=1	sp|O60551|NMT2_HUMAN	57 kDa	0	2	0	10
Golgin subfamily A member 3 OS=Homo sapiens GN=GOLGA3 PE=1 SV=2	sp|Q08378|GOGA3_HUMAN	167 kDa	4	10	0	31
Golgin subfamily B member 1 OS=Homo sapiens GN=GOLGB1 PE=1 SV=2	sp|Q14789|GOGB1_HUMAN	376 kDa	0	3	9	39
GTP-binding protein Rheb OS=Homo sapiens GN=RHEB PE=1 SV=1	sp|Q15382|RHEB_HUMAN	20 kDa	0	3	0	6
HAUS augmin-like complex subunit 6 OS=Homo sapiens GN=HAUS6 PE=1 SV=2	sp|Q7Z4H7|HAUS6_HUMAN	109 kDa	0	4	0	34
HBS1-like protein OS=Homo sapiens GN=HBS1L PE=1 SV=1	sp|Q9Y450|HBS1L_HUMAN	75 kDa	5	10	2	4
Heat shock protein 105 kDa OS=Homo sapiens GN=HSPH1 PE=1 SV=1	sp|Q92598|HS105_HUMAN	97 kDa	3	6	7	48
Hematological and neurological expressed 1-like protein OS=Homo sapiens GN=HN1L PE=1 SV=1	sp|Q9H910|HN1L_HUMAN	20 kDa	2	5	2	4
Heterogeneous nuclear ribonucleoprotein M OS=Homo sapiens GN=HNRNPM PE=1 SV=3	sp|P52272|HNRPM_HUMAN	78 kDa	19	47	3	21
High mobility group protein B1 OS=Homo sapiens GN=HMGB1 PE=1 SV=3	sp|P09429|HMGB1_HUMAN	25 kDa	3	8	3	7
Histone deacetylase complex subunit SAP18 OS=Homo sapiens GN=SAP18 PE=1 SV=1	sp|O00422|SAP18_HUMAN	18 kDa	2	6	0	3
Host cell factor 1 OS=Homo sapiens GN=HCFC1 PE=1 SV=2	sp|P51610|HCFC1_HUMAN	209 kDa	14	58	18	112
Hsc70-interacting protein OS=Homo sapiens GN=ST13 PE=1 SV=2	sp|P50502|F10A1_HUMAN (+1)	41 kDa	0	3	0	13
Hsp90 co-chaperone Cdc37 OS=Homo sapiens GN=CDC37 PE=1 SV=1	sp|Q16543|CDC37_HUMAN	44 kDa	5	12	0	20
Latexin OS=Homo sapiens GN=LXN PE=1 SV=2	sp|Q9BS40|LXN_HUMAN	26 kDa	0	3	0	2
Leucine-rich repeat-containing protein 59 OS=Homo sapiens GN=LRRC59 PE=1 SV=1	sp|Q96AG4|LRC59_HUMAN	35 kDa	0	3	3	6
LIM domain only protein 7 OS=Homo sapiens GN=LMO7 PE=1 SV=3	sp|Q8WWI1|LMO7_HUMAN	193 kDa	11	28	0	35
Lymphokine-activated killer T-cell-originated protein kinase OS=Homo sapiens GN=PBK PE=1 SV=3	sp|Q96KB5|TOPK_HUMAN	36 kDa	0	3	0	3
MAP7 domain-containing protein 3 OS=Homo sapiens GN=MAP7D3 PE=1 SV=2	sp|Q8IWC1|MA7D3_HUMAN	98 kDa	3	11	0	50
Melanoma-associated antigen D2 OS=Homo sapiens GN=MAGED2 PE=1 SV=2	sp|Q9UNF1|MAGD2_HUMAN	65 kDa	3	14	2	8
Metastasis-associated protein MTA1 OS=Homo sapiens GN=MTA1 PE=1 SV=2	sp|Q13330|MTA1_HUMAN	81 kDa	0	4	0	2
Microtubule-associated protein RP/EB family member 2 OS=Homo sapiens GN=MAPRE2 PE=1 SV=1	sp|Q15555|MARE2_HUMAN	37 kDa	2	8	0	3
Muscleblind-like protein 1 OS=Homo sapiens GN=MBNL1 PE=1 SV=2	sp|Q9NR56|MBNL1_HUMAN	42 kDa	2	6	2	6
N-alpha-acetyltransferase 50 OS=Homo sapiens GN=NAA50 PE=1 SV=1	sp|Q9GZZ1|NAA50_HUMAN	19 kDa	0	8	0	2
Nascent polypeptide-associated complex subunit alpha, muscle-specific form OS=Homo sapiens GN=NACA PE=1 SV=1	sp|E9PAV3|NACAM_HUMAN	205 kDa	0	5	3	18
NEDD8-activating enzyme E1 catalytic subunit OS=Homo sapiens GN=UBA3 PE=1 SV=2	sp|Q8TBC4|UBA3_HUMAN	52 kDa	0	3	0	3
NEDD8-conjugating enzyme Ubc12 OS=Homo sapiens GN=UBE2M PE=1 SV=1	sp|P61081|UBC12_HUMAN	21 kDa	5	10	3	6
Non-histone chromosomal protein HMG-17 OS=Homo sapiens GN=HMGN2 PE=1 SV=3	sp|P05204|HMGN2_HUMAN	9 kDa	0	5	0	5
Non-syndromic hearing impairment protein 5 OS=Homo sapiens GN=DFNA5 PE=1 SV=2	sp|O60443|DFNA5_HUMAN	55 kDa	0	4	5	14
Nuclear fragile X mental retardation-interacting protein 2 OS=Homo sapiens GN=NUFIP2 PE=1 SV=1	sp|Q7Z417|NUFP2_HUMAN	76 kDa	3	7	0	3
Nuclear migration protein nudC OS=Homo sapiens GN=NUDC PE=1 SV=1	sp|Q9Y266|NUDC_HUMAN	38 kDa	5	19	11	74
Nuclear pore complex protein Nup214 OS=Homo sapiens GN=NUP214 PE=1 SV=2	sp|P35658|NU214_HUMAN	214 kDa	0	2	0	18
Nuclear receptor-binding factor 2 OS=Homo sapiens GN=NRBF2 PE=1 SV=1	sp|Q96F24|NRBF2_HUMAN	32 kDa	0	5	6	21
Nucleosome assembly protein 1-like 4 OS=Homo sapiens GN=NAP1L4 PE=1 SV=1	sp|Q99733|NP1L4_HUMAN	43 kDa	0	3	2	10
NudC domain-containing protein 2 OS=Homo sapiens GN=NUDCD2 PE=1 SV=1	sp|Q8WVJ2|NUDC2_HUMAN	18 kDa	0	5	0	8
Numb-like protein OS=Homo sapiens GN=NUMBL PE=1 SV=1	sp|Q9Y6R0|NUMBL_HUMAN	65 kDa	0	4	0	3
Palmdelphin OS=Homo sapiens GN=PALMD PE=1 SV=1	sp|Q9NP74|PALMD_HUMAN	63 kDa	2	9	0	6
PDZ and LIM domain protein 1 OS=Homo sapiens GN=PDLIM1 PE=1 SV=4	sp|O00151|PDLI1_HUMAN	36 kDa	3	11	8	23
PDZ and LIM domain protein 5 OS=Homo sapiens GN=PDLIM5 PE=1 SV=5	sp|Q96HC4|PDLI5_HUMAN	64 kDa	27	56	39	92
PDZ and LIM domain protein 7 OS=Homo sapiens GN=PDLIM7 PE=1 SV=1	sp|Q9NR12|PDLI7_HUMAN	50 kDa	5	10	2	39
PERQ amino acid-rich with GYF domain-containing protein 2 OS=Homo sapiens GN=GIGYF2 PE=1 SV=1	sp|Q6Y7W6|PERQ2_HUMAN	150 kDa	2	6	12	54
PIH1 domain-containing protein 1 OS=Homo sapiens GN=PIH1D1 PE=1 SV=1	sp|Q9NWS0|PIHD1_HUMAN	32 kDa	0	2	3	6
Pleckstrin homology domain-containing family F member 2 OS=Homo sapiens GN=PLEKHF2 PE=1 SV=1	sp|Q9H8W4|PKHF2_HUMAN	28 kDa	0	4	0	7
Pleiotropic regulator 1 OS=Homo sapiens GN=PLRG1 PE=1 SV=1	sp|O43660|PLRG1_HUMAN	57 kDa	0	3	0	9
Poly [ADP-ribose] polymerase 4 OS=Homo sapiens GN=PARP4 PE=1 SV=3	sp|Q9UKK3|PARP4_HUMAN	193 kDa	4	10	0	7
Polyadenylate-binding protein 1 OS=Homo sapiens GN=PABPC1 PE=1 SV=2	sp|P11940|PABP1_HUMAN	71 kDa	12	27	2	12
Polymerase I and transcript release factor OS=Homo sapiens GN=PTRF PE=1 SV=1	sp|Q6NZI2|PTRF_HUMAN	43 kDa	0	2	4	8
Pre-mRNA 3'-end-processing factor FIP1 OS=Homo sapiens GN=FIP1L1 PE=1 SV=1	sp|Q6UN15|FIP1_HUMAN	67 kDa	0	2	0	17
Prefoldin subunit 2 OS=Homo sapiens GN=PFDN2 PE=1 SV=1	sp|Q9UHV9|PFD2_HUMAN	17 kDa	0	2	0	6
Prefoldin subunit 3 OS=Homo sapiens GN=VBP1 PE=1 SV=3	sp|P61758|PFD3_HUMAN	23 kDa	0	5	0	11
Probable ATP-dependent RNA helicase DDX46 OS=Homo sapiens GN=DDX46 PE=1 SV=2	sp|Q7L014|DDX46_HUMAN	117 kDa	6	12	5	20
Probable ATP-dependent RNA helicase DDX6 OS=Homo sapiens GN=DDX6 PE=1 SV=2	sp|P26196|DDX6_HUMAN	54 kDa	2	6	0	5
Probable JmjC domain-containing histone demethylation protein 2C OS=Homo sapiens GN=JMJD1C PE=1 SV=2	sp|Q15652|JHD2C_HUMAN	285 kDa	5	36	12	59
Prostaglandin E synthase 3 OS=Homo sapiens GN=PTGES3 PE=1 SV=1	sp|Q15185|TEBP_HUMAN	19 kDa	0	4	0	2
Proteasome activator complex subunit 1 OS=Homo sapiens GN=PSME1 PE=1 SV=1	sp|Q06323|PSME1_HUMAN	29 kDa	0	3	0	5
Proteasome activator complex subunit 3 OS=Homo sapiens GN=PSME3 PE=1 SV=1	sp|P61289|PSME3_HUMAN	30 kDa	0	2	3	10
Protein arginine N-methyltransferase 1 OS=Homo sapiens GN=PRMT1 PE=1 SV=2	sp|Q99873|ANM1_HUMAN	42 kDa	2	5	0	2
Protein deglycase DJ-1 OS=Homo sapiens GN=PARK7 PE=1 SV=2	sp|Q99497|PARK7_HUMAN	20 kDa	2	4	2	10
Protein ecdysoneless homolog OS=Homo sapiens GN=ECD PE=1 SV=1	sp|O95905|ECD_HUMAN	73 kDa	0	2	0	3
Protein EMSY OS=Homo sapiens GN=EMSY PE=1 SV=2	sp|Q7Z589|EMSY_HUMAN	141 kDa	0	19	0	5
Protein FAM171A1 OS=Homo sapiens GN=FAM171A1 PE=1 SV=1	sp|Q5VUB5|F1711_HUMAN	98 kDa	0	3	0	6
Protein kinase C-binding protein 1 OS=Homo sapiens GN=ZMYND8 PE=1 SV=2	sp|Q9ULU4|PKCB1_HUMAN	132 kDa	0	2	0	11
Protein NEDD1 OS=Homo sapiens GN=NEDD1 PE=1 SV=1	sp|Q8NHV4|NEDD1_HUMAN	72 kDa	0	2	0	4
Protein phosphatase 1B OS=Homo sapiens GN=PPM1B PE=1 SV=1	sp|O75688|PPM1B_HUMAN	53 kDa	0	2	0	13
Protein PML OS=Homo sapiens GN=PML PE=1 SV=3	sp|P29590|PML_HUMAN	98 kDa	0	2	17	50
Protein SGT1 homolog OS=Homo sapiens GN=SUGT1 PE=1 SV=3	sp|Q9Y2Z0|SGT1_HUMAN	41 kDa	0	10	0	31
Protein TASOR OS=Homo sapiens GN=FAM208A PE=1 SV=3	sp|Q9UK61|TASOR_HUMAN	189 kDa	0	7	2	39
Protein-L-isoaspartate(D-aspartate) O-methyltransferase OS=Homo sapiens GN=PCMT1 PE=1 SV=4	sp|P22061|PIMT_HUMAN	25 kDa	2	5	0	8
Pseudopodium-enriched atypical kinase 1 OS=Homo sapiens GN=PEAK1 PE=1 SV=4	sp|Q9H792|PEAK1_HUMAN	193 kDa	0	7	0	5
Ran-specific GTPase-activating protein OS=Homo sapiens GN=RANBP1 PE=1 SV=1	sp|P43487|RANG_HUMAN	23 kDa	0	3	2	6
Regulator of nonsense transcripts 2 OS=Homo sapiens GN=UPF2 PE=1 SV=1	sp|Q9HAU5|RENT2_HUMAN	148 kDa	0	5	0	20
Replication factor C subunit 4 OS=Homo sapiens GN=RFC4 PE=1 SV=2	sp|P35249|RFC4_HUMAN	40 kDa	0	2	0	2
Rho GTPase-activating protein 1 OS=Homo sapiens GN=ARHGAP1 PE=1 SV=1	sp|Q07960|RHG01_HUMAN	50 kDa	3	11	5	13
Rho guanine nucleotide exchange factor 10 OS=Homo sapiens GN=ARHGEF10 PE=1 SV=4	sp|O15013|ARHGA_HUMAN	152 kDa	0	6	0	2
Rho-related GTP-binding protein RhoC OS=Homo sapiens GN=RHOC PE=1 SV=1	sp|P08134|RHOC_HUMAN	22 kDa	0	14	0	2
RuvB-like 1 OS=Homo sapiens GN=RUVBL1 PE=1 SV=1	sp|Q9Y265|RUVB1_HUMAN	50 kDa	9	18	12	43
S-phase kinase-associated protein 1 OS=Homo sapiens GN=SKP1 PE=1 SV=2	sp|P63208|SKP1_HUMAN	19 kDa	0	4	0	2
SAP30-binding protein OS=Homo sapiens GN=SAP30BP PE=1 SV=1	sp|Q9UHR5|S30BP_HUMAN	34 kDa	3	7	6	29
Segment polarity protein dishevelled homolog DVL-2 OS=Homo sapiens GN=DVL2 PE=1 SV=1	sp|O14641|DVL2_HUMAN	79 kDa	0	6	4	20
Septin-2 OS=Homo sapiens GN=SEPT2 PE=1 SV=1	sp|Q15019|SEPT2_HUMAN	41 kDa	2	7	3	10
Sequestosome-1 OS=Homo sapiens GN=SQSTM1 PE=1 SV=1	sp|Q13501|SQSTM_HUMAN	48 kDa	3	13	2	10
Serine-threonine kinase receptor-associated protein OS=Homo sapiens GN=STRAP PE=1 SV=1	sp|Q9Y3F4|STRAP_HUMAN	38 kDa	0	11	0	16
Serine/threonine-protein kinase Nek1 OS=Homo sapiens GN=NEK1 PE=1 SV=2	sp|Q96PY6|NEK1_HUMAN	143 kDa	0	3	2	10
Serine/threonine-protein phosphatase 2B catalytic subunit alpha isoform OS=Homo sapiens GN=PPP3CA PE=1 SV=1	sp|Q08209|PP2BA_HUMAN	59 kDa	0	4	0	5
Serine/threonine-protein phosphatase 6 regulatory subunit 3 OS=Homo sapiens GN=PPP6R3 PE=1 SV=2	sp|Q5H9R7|PP6R3_HUMAN	98 kDa	0	2	4	8
Sialic acid synthase OS=Homo sapiens GN=NANS PE=1 SV=2	sp|Q9NR45|SIAS_HUMAN	40 kDa	0	2	0	4
Signal recognition particle 54 kDa protein OS=Homo sapiens GN=SRP54 PE=1 SV=1	sp|P61011|SRP54_HUMAN	56 kDa	2	8	0	19
Small nuclear ribonucleoprotein-associated proteins B and B' OS=Homo sapiens GN=SNRPB PE=1 SV=2	sp|P14678|RSMB_HUMAN	25 kDa	0	2	2	7
Sorting nexin-3 OS=Homo sapiens GN=SNX3 PE=1 SV=3	sp|O60493|SNX3_HUMAN	19 kDa	4	9	0	4
Sorting nexin-6 OS=Homo sapiens GN=SNX6 PE=1 SV=1	sp|Q9UNH7|SNX6_HUMAN	47 kDa	0	5	0	26
Sorting nexin-9 OS=Homo sapiens GN=SNX9 PE=1 SV=1	sp|Q9Y5X1|SNX9_HUMAN	67 kDa	0	2	0	6
Spliceosome-associated protein CWC15 homolog OS=Homo sapiens GN=CWC15 PE=1 SV=2	sp|Q9P013|CWC15_HUMAN	27 kDa	0	3	0	4
Splicing factor 3A subunit 1 OS=Homo sapiens GN=SF3A1 PE=1 SV=1	sp|Q15459|SF3A1_HUMAN	89 kDa	0	3	3	13
Splicing factor 3B subunit 3 OS=Homo sapiens GN=SF3B3 PE=1 SV=4	sp|Q15393|SF3B3_HUMAN	136 kDa	0	3	0	13
Stress-induced-phosphoprotein 1 OS=Homo sapiens GN=STIP1 PE=1 SV=1	sp|P31948|STIP1_HUMAN	63 kDa	0	11	0	75
Structural maintenance of chromosomes protein 4 OS=Homo sapiens GN=SMC4 PE=1 SV=2	sp|Q9NTJ3|SMC4_HUMAN	147 kDa	13	42	3	9
Survival of motor neuron-related-splicing factor 30 OS=Homo sapiens GN=SMNDC1 PE=1 SV=1	sp|O75940|SPF30_HUMAN	27 kDa	0	2	0	2
Synaptobrevin homolog YKT6 OS=Homo sapiens GN=YKT6 PE=1 SV=1	sp|O15498|YKT6_HUMAN	22 kDa	3	6	2	8
Synaptojanin-2 OS=Homo sapiens GN=SYNJ2 PE=1 SV=3	sp|O15056|SYNJ2_HUMAN	166 kDa	6	16	2	10
Synaptosomal-associated protein 29 OS=Homo sapiens GN=SNAP29 PE=1 SV=1	sp|O95721|SNP29_HUMAN	29 kDa	0	6	2	20
Syntaxin-5 OS=Homo sapiens GN=STX5 PE=1 SV=2	sp|Q13190|STX5_HUMAN	40 kDa	0	2	0	5
Syntenin-1 OS=Homo sapiens GN=SDCBP PE=1 SV=1	sp|O00560|SDCB1_HUMAN	32 kDa	0	4	0	2
T-complex protein 1 subunit alpha OS=Homo sapiens GN=TCP1 PE=1 SV=1	sp|P17987|TCPA_HUMAN	60 kDa	28	86	8	92
T-complex protein 1 subunit beta OS=Homo sapiens GN=CCT2 PE=1 SV=4	sp|P78371|TCPB_HUMAN	57 kDa	15	30	2	29
T-complex protein 1 subunit theta OS=Homo sapiens GN=CCT8 PE=1 SV=4	sp|P50990|TCPQ_HUMAN	60 kDa	30	86	56	177
TAR DNA-binding protein 43 OS=Homo sapiens GN=TARDBP PE=1 SV=1	sp|Q13148|TADBP_HUMAN	45 kDa	5	20	0	12
Tensin-3 OS=Homo sapiens GN=TNS3 PE=1 SV=2	sp|Q68CZ2|TENS3_HUMAN	155 kDa	10	32	0	4
Thioredoxin reductase 1, cytoplasmic OS=Homo sapiens GN=TXNRD1 PE=1 SV=3	sp|Q16881|TRXR1_HUMAN	71 kDa	0	4	0	3
THO complex subunit 7 homolog OS=Homo sapiens GN=THOC7 PE=1 SV=3	sp|Q6I9Y2|THOC7_HUMAN	24 kDa	0	2	0	14
Trafficking protein particle complex subunit 3 OS=Homo sapiens GN=TRAPPC3 PE=1 SV=1	sp|O43617|TPPC3_HUMAN	20 kDa	0	2	0	3
Transcription intermediary factor 1-beta OS=Homo sapiens GN=TRIM28 PE=1 SV=5	sp|Q13263|TIF1B_HUMAN	89 kDa	0	3	2	29
Transforming growth factor beta-1-induced transcript 1 protein OS=Homo sapiens GN=TGFB1I1 PE=1 SV=2	sp|O43294|TGFI1_HUMAN	50 kDa	0	4	0	2
Transportin-2 OS=Homo sapiens GN=TNPO2 PE=1 SV=3	sp|O14787|TNPO2_HUMAN	101 kDa	0	9	0	5
Tropomodulin-3 OS=Homo sapiens GN=TMOD3 PE=1 SV=1	sp|Q9NYL9|TMOD3_HUMAN	40 kDa	2	4	2	16
Twinfilin-2 OS=Homo sapiens GN=TWF2 PE=1 SV=2	sp|Q6IBS0|TWF2_HUMAN	40 kDa	0	7	0	11
Ubiquitin carboxyl-terminal hydrolase CYLD OS=Homo sapiens GN=CYLD PE=1 SV=1	sp|Q9NQC7|CYLD_HUMAN	107 kDa	0	5	4	18
Ubiquitin domain-containing protein UBFD1 OS=Homo sapiens GN=UBFD1 PE=1 SV=2	sp|O14562|UBFD1_HUMAN	33 kDa	0	2	0	7
Uncharacterized protein C1orf198 OS=Homo sapiens GN=C1orf198 PE=1 SV=1	sp|Q9H425|CA198_HUMAN	36 kDa	2	8	0	6
Upstream-binding protein 1 OS=Homo sapiens GN=UBP1 PE=1 SV=1	sp|Q9NZI7|UBIP1_HUMAN	60 kDa	0	4	0	16
Vacuolar protein sorting-associated protein VTA1 homolog OS=Homo sapiens GN=VTA1 PE=1 SV=1	sp|Q9NP79|VTA1_HUMAN	34 kDa	0	6	0	4
Vigilin OS=Homo sapiens GN=HDLBP PE=1 SV=2	sp|Q00341|VIGLN_HUMAN	141 kDa	22	45	24	99
WD repeat domain phosphoinositide-interacting protein 1 OS=Homo sapiens GN=WIPI1 PE=1 SV=3	sp|Q5MNZ9|WIPI1_HUMAN	49 kDa	3	6	5	11
WD repeat domain phosphoinositide-interacting protein 2 OS=Homo sapiens GN=WIPI2 PE=1 SV=1	sp|Q9Y4P8|WIPI2_HUMAN	49 kDa	6	15	11	30
YEATS domain-containing protein 2 OS=Homo sapiens GN=YEATS2 PE=1 SV=2	sp|Q9ULM3|YETS2_HUMAN	151 kDa	0	15	0	13
Zinc finger CCCH-type antiviral protein 1 OS=Homo sapiens GN=ZC3HAV1 PE=1 SV=3	sp|Q7Z2W4|ZCCHV_HUMAN	101 kDa	3	10	0	6
Zinc fingers and homeoboxes protein 3 OS=Homo sapiens GN=ZHX3 PE=1 SV=3	sp|Q9H4I2|ZHX3_HUMAN	105 kDa	0	2	0	4
Zyxin OS=Homo sapiens GN=ZYX PE=1 SV=1	sp|Q15942|ZYX_HUMAN	61 kDa	7	14	7	35
